# Supplementary material for: Leveraging Accelerometry as a Prognostic Indicator for Increase in Opioid Withdrawal Symptoms
Source: Biosensors (Basel). 2022 Oct 26;12(11):924. doi: 10.3390/bios12110924 (PMC9688173; doi:10.3390/bios12110924)
Supplement: Supplementary file 1 [file biosensors-12-00924-s001.zip]

Archive with 1 entries (1 files):
- biosensors-1917095-supplementary.pdf
